# Supplementary material for: The French Cohort of DNA Repair-Deficient Xeroderma Pigmentosum Patients: Risk of Hematological Malignancies
Source: Cancers (Basel). 2023 May 10;15(10):2706. doi: 10.3390/cancers15102706 (PMC10216379; doi:10.3390/cancers15102706)
Supplement: Supplementary file 1 [file cancers-15-02706-s001.zip]

Archive with 1 entries (1 files):
- cancers-2362746-supplementary.pdf
